# Supplementary material for: Pruritus and Neuropsychiatric Symptoms Among Patients with Darier Disease—An Overlooked and Interconnected Challenge
Source: J Clin Med. 2025 Mar 8;14(6):1818. doi: 10.3390/jcm14061818 (PMC11942685; doi:10.3390/jcm14061818)
Supplement: Supplementary file 1 [file jcm-14-01818-s001.zip]

Archive with 1 entries (1 files):
- jcm-3348794-supplementary.pdf
